# Supplementary material for: Mixed-species flock sizes and compositions influence flock members’ success in three field experiments with novel feeders
Source: PLoS One. 2024 May 9;19(5):e0301270. doi: 10.1371/journal.pone.0301270 (PMC11081282; doi:10.1371/journal.pone.0301270)
Supplement: S2 File — (XLSX) [file pone.0301270.s003.xlsx]

## Sheet: SOM2_PlasticBlocksFeederStudy
site	alphavolume	median_dB	seed	date	time	temp	Ncach	Netti	Nwbnu	Ndowo	Nrbwo	Nnoca	Ncawr	Nrbnu	Nblja	Nnofl	Nheth	Nflock	pcach	petti	pwbnu	pdowo	prbwo	pnoca	pcawr	prbnu	pblja	pnofl	pheth	DI	species	Csolve	Tsolve	Nsolve	C_seed	T_Seed
A	5077.99	60.2	reg	2022-11-19	910	0	3	4	2	0	0	0	0	0	1	0	0	10	0.3	0.4	0.2	0	0	0	0	0	0.1	0	0	3.33333	4	0	1	0		0.75
A+	4689.96	55.6	mix	2022-03-27	1010	4	4	4	2	0	1	2	0	0	1	0	0	14	0.285714	0.285714	0.142857	0	0.0714286	0.142857	0	0	0.0714286	0	0	4.66667	7	1	1	0	7.92	1.42
Ar1	3773.41	56.9	mix	2022-03-27	915	1	5	3	2	1	0	0	0	0	0	0	0	11	0.454545	0.272727	0.181818	0.0909091	0	0	0	0	0	0	0	3.10256	4	1	1	1	20.25	18.75
Ar2	5585.36	55.85	reg	2022-02-11	1035	7	4	5	2	0	0	0	0	0	0	0	0	11	0.363636	0.454545	0.181818	0	0	0	0	0	0	0	0	2.68889	3	0	1	0		11.83
Ar3	3614.9	56.45	reg	2022-11-05	1100	20	2	5	2	0	0	0	0	0	0	0	0	9	0.222222	0.555556	0.222222	0	0	0	0	0	0	0	0	2.45455	3	0	1	0		17.83
Ar5	5245.03	62.15	mix	2022-11-20	1000	0	4	7	3	0	2	0	1	0	0	0	0	17	0.235294	0.411765	0.176471	0	0.117647	0	0.0588235	0	0	0	0	3.65823	5	1	1	0	5.75	2.67
Ar6	4099.11	65.5	mix	2022-11-19	955	3	4	5	2	2	0	0	0	0	1	0	0	14	0.285714	0.357143	0.142857	0.142857	0	0	0	0	0.0714286	0	0	3.92	5	0	1	0		14.08
Ar7	4058.38	68.2	reg	2022-11-20	1100	1	3	7	0	0	1	0	0	0	2	0	0	13	0.230769	0.538462	0	0	0.0769231	0	0	0	0.153846	0	0	2.68254	4	0	0
Ar8	6517.33	65.55	reg	2022-11-16	1110	6	2	4	0	0	1	0	0	0	0	0	0	7	0.285714	0.571429	0	0	0.142857	0	0	0	0	0	0	2.33333	3	0	0
B	5207.4	54.3	reg	2022-02-19		-1	3	5	2	0	1	0	0	0	0	0	0	11	0.272727	0.454545	0.181818	0	0.0909091	0	0	0	0	0	0	3.10256	4	1	1	0	12	20.5
BW	4901.59	59.85	mix	2022-12-17	1150	5	7	4	2	0	0	0	0	0	0	0	0	13	0.538462	0.307692	0.153846	0	0	0	0	0	0	0	0	2.44928	3	0	0	0
C	5005.23	55.5	mix	2022-12-17	1100	4	5	3	1	0	0	0	0	1	0	0	0	10	0.5	0.3	0.1	0	0	0	0	0.1	0	0	0	2.77778	4	0	0	0
F	4739.7	56.8	reg	2022-11-19	1045	5	4	4	2	1	0	0	0	0	0	0	0	11	0.363636	0.363636	0.181818	0.0909091	0	0	0	0	0	0	0	3.27027	4	0	1	0		6.83
F+	5643.75	52.85	mix	2022-03-22	955	12	3	4	0	0	0	1	0	0	0	0	0	8	0.375	0.5	0	0	0	0.125	0	0	0	0	0	2.46154	3	0	1			6.25
G	5272.3	56.2	reg	2022-03-22	1055	15	2	3	0	0	0	0	0	0	0	0	0	5	0.4	0.6	0	0	0	0	0	0	0	0	0	1.92308	2	0	0
I	5653.54	51.95	mix	2022-02-16	920		2	4	1	0	0	0	0	0	0	0	0	7	0.285714	0.571429	0.142857	0	0	0	0	0	0	0	0	2.33333	3	0	1	0		0.17
J	4710.64	55.95	mix	2022-02-11	930	4	4	4	1	0	1	0	0	0	1	0	0	11	0.363636	0.363636	0.0909091	0	0.0909091	0	0	0	0.0909091	0	0	3.45714	5	0	1	0		4.58
K	5232.16	56.2	reg	2022-02-19	1040	3	2	3	0	0	0	0	0	0	0	0	0	5	0.4	0.6	0	0	0	0	0	0	0	0	0	1.92308	2	0	1			3
L	4758.43	53.6	mix	2022-03-21	920	4	5	3	1	1	0	0	0	0	0	0	0	10	0.5	0.3	0.1	0.1	0	0	0	0	0	0	0	2.77778	4	1	0	0	21.08
M	4493.24	51.2	reg	2022-03-08	945	7	2	4	1	0	0	0	0	0	0	0	0	7	0.285714	0.571429	0.142857	0	0	0	0	0	0	0	0	2.33333	3	0	0	0
N	4103.86	49.6	reg	2022-03-08	1035	9	4	4	2	2	0	0	0	0	0	0	0	12	0.333333	0.333333	0.166667	0.166667	0	0	0	0	0	0	0	3.6	4	0	1	1		4.25
O	5276.04	54.05	mix	2022-03-21	1150	15	1	4	2	0	0	0	0	0	0	0	0	7	0.142857	0.571429	0.285714	0	0	0	0	0	0	0	0	2.33333	4	0	0	0
P	5225.67	53.2	reg	2022-03-22	1140	17	2	2	0	0	0	0	0	0	0	0	0	4	0.5	0.5	0	0	0	0	0	0	0	0	0	2	2	0	0
P+	5910.28	53.8	mix	2022-03-22	1215	20	3	2	0	2	1	0	1	0	0	0	0	9	0.333333	0.222222	0	0.222222	0.111111	0	0.111111	0	0	0	0	4.26316	5	1	0		10.17
Q	4224.26	58	reg	2022-03-21	1105	12	2	5	0	0	0	0	0	0	0	0	0	7	0.285714	0.714286	0	0	0	0	0	0	0	0	0	1.68966	2	0	1			8.67
UV0	4387.36	63.3	reg	2022-11-23	1045	8	4	4	0	1	2	0	0	0	0	0	0	11	0.363636	0.363636	0	0.0909091	0.181818	0	0	0	0	0	0	3.27027	4	0	1			3.42
UV1	3776.46	61.3	mix	2022-03-10	1045	9	5	2	0	1	0	0	0	0	0	0	0	8	0.625	0.25	0	0.125	0	0	0	0	0	0	0	2.13333	4	0	0	0
UV2	5198.42	56.65	reg	2022-03-10	1130	10	2	1	0	0	0	0	0	0	0	0	0	3	0.666667	0.333333	0	0	0	0	0	0	0	0	0	1.8	2	0	0
UV2+	5223.34	52.15	mix	2022-03-10	955	9	2	3	2	1	0	0	0	0	0	0	0	8	0.25	0.375	0.25	0.125	0	0	0	0	0	0	0	3.55556	5	1	1	1	6.5	14.58
UV3	5487.65	54	mix	2022-03-01	950	5	4	7	1	1	0	0	0	0	0	0	0	13	0.307692	0.538462	0.0769231	0.0769231	0	0	0	0	0	0	0	2.52239	4	0	1	0		1.92
UV4	2684.71	57.4	mix	2022-10-29	1100	12	4	3	2	0	1	2	0	0	0	0	0	12	0.333333	0.25	0.166667	0	0.0833333	0.166667	0	0	0	0	0	4.23529	5	1	1	1	13	4.5
UV4+	5123.79	55.15	reg	2022-10-29	1015	9	2	6	0	0	0	0	0	0	0	0	0	8	0.25	0.75	0	0	0	0	0	0	0	0	0	1.6	2	0	0
UV5	3218.82	62.6	reg	2022-02-25	1030	7	2	5	1	0	1	0	0	0	0	0	0	9	0.222222	0.555556	0.111111	0	0.111111	0	0	0	0	0	0	2.6129	4	0	1	1		0.25
UV6	4419.84	56.65	mix	2022-02-25	1150	8	6	4	0	1	1	1	0	0	0	0	0	13	0.461538	0.307692	0	0.0769231	0.0769231	0.0769231	0	0	0	0	0	3.07273	5	1	0		27.58
UV7	3090.17	55.5	reg	2022-03-01	1045	9	2	3	2	0	0	0	1	0	0	0	0	8	0.25	0.375	0.25	0	0	0	0.125	0	0	0	0	3.55556	4	0	0	1
Uvcut	4127.56	56.95	mix	2022-11-23	945	4	6	5	0	0	0	0	0	0	0	0	0	11	0.545455	0.454545	0	0	0	0	0	0	0	0	0	1.98361	2	0	0
