# Supplementary material for: Mixed-species flock sizes and compositions influence flock members’ success in three field experiments with novel feeders
Source: PLoS One. 2024 May 9;19(5):e0301270. doi: 10.1371/journal.pone.0301270 (PMC11081282; doi:10.1371/journal.pone.0301270)
Supplement: S3 File — (XLSX) [file pone.0301270.s004.xlsx]

## Sheet: SOM3_SeparateFoodSourceStudy
site	seed	alphavolume	median_dB	date	time	temp	Ncach	Netti	Nwbnu	Ndowo	Nrbwo	Nnoca	Ncawr	Nrbnu	Nblja	Ngcki	Nbrcr	Nflock	pcach	petti	pwbnu	pdowo	prbwo	pnoca	pcawr	prbnu	pblja	pnofl	pheth	DI	species	Csolve	Tsolve	C_seed	T_Seed	Nsolve	N_Seed
A	reg	5077.99	60.2	2023-02-04	1215	3	6	3	0	0	1	0	0	0	0	0	0	10	0.6	0.3	0	0	0.1	0	0	0	0	0	0	2.17391	3	0	0
A+	mix	4689.96	55.6	2023-01-13	920	3	6	4	2	0	2	1	0	0	2	0	0	17	0.352941	0.235294	0.117647	0	0.117647	0.0588235	0	0	0.117647	0	0	4.44615	6	1	1	3.17	8.67	1	15
Ar1	mix	3773.41	56.9	2023-02-18	905	-2	6	4	2	0	1	0	0	0	0	0	0	13	0.461538	0.307692	0.153846	0	0.0769231	0	0	0	0	0	0	2.96491	4	0	0			0
Ar2	reg	5585.36	55.85	2023-02-19	925	7	3	3	2	1	1	0	0	0	0	0	0	10	0.3	0.3	0.2	0.1	0.1	0	0	0	0	0	0	4.16667	5	0	0			0
Ar3	reg	3614.9	56.45	2023-01-10	1135	2	4	6	0	2	0	0	0	0	0	0	0	12	0.333333	0.5	0	0.166667	0	0	0	0	0	0	0	2.57143	3	1	1	27.83	19.5
Ar5	mix	5245.03	62.15	2023-02-19	1045	11	3	8	2	0	2	0	0	0	0	0	0	15	0.2	0.533333	0.133333	0	0.133333	0	0	0	0	0	0	2.77778	4	1	1	14.08	3.67	0
Ar6	mix	4099.11	65.5	2023-02-14	1150	13	6	2	1	0	1	0	0	0	0	0	0	10	0.6	0.2	0.1	0	0.1	0	0	0	0	0	0	2.38095	4	0	0			0
Ar7	reg	4058.38	68.2	2023-02-13	1035	4	4	6	0	0	2	2	0	0	1	0	0	15	0.266667	0.4	0	0	0.133333	0.133333	0	0	0.0666667	0	0	3.68852	5	1	1	4	7.83
Ar8	reg	6517.33	65.55	2023-02-18	820	-3	5	2	1	0	0	0	0	0	0	0	0	8	0.625	0.25	0.125	0	0	0	0	0	0	0	0	2.13333	3	0	0			0
B	reg	5207.4	54.3	2023-01-11	1245	8	6	4	2	0	1	0	0	0	0	0	0	13	0.461538	0.307692	0.153846	0	0.0769231	0	0	0	0	0	0	2.96491	4	1	1	6.42	8.42	1	22.17
BW	mix	4901.59	59.85	2023-02-21	1000	13	5	3	2	0	0	0	0	0	0	0	0	10	0.5	0.3	0.2	0	0	0	0	0	0	0	0	2.63158	3	0	1		16.67	1	15.92
C	mix	5005.23	55.5	2023-02-13	1125	7	5	2	2	1	0	0	0	0	0	0	0	10	0.5	0.2	0.2	0.1	0	0	0	0	0	0	0	2.94118	4	0	0			0
F	reg	4739.7	56.8	2023-01-11	1050	6	5	2	0	0	0	0	0	0	0	0	0	7	0.714286	0.285714	0	0	0	0	0	0	0	0	0	1.68966	2	0	0
F+	mix	5643.75	52.85	2023-01-11	1130	7	4	4	2	1	0	0	0	0	0	0	0	11	0.363636	0.363636	0.181818	0.0909091	0	0	0	0	0	0	0	3.27027	4	1	1	13.25	9.83	0
G	reg	5272.3	56.2	2023-01-11	1015	5	1	4	0	0	0	0	0	0	0	0	0	5	0.2	0.8	0	0	0	0	0	0	0	0	0	1.47059	2	0	0
I	mix	5653.54	51.95	2023-02-14	1100	11	4	3	2	0	2	0	0	0	3	0	0	14	0.285714	0.214286	0.142857	0	0.142857	0	0	0	0.214286	0	0	4.66667	5	1	0	10.83		1	20.92
J	mix	4710.64	55.95	2023-01-15	1130	1	4	2	1	0	1	1	0	0	1	0	1	11	0.363636	0.181818	0.0909091	0	0.0909091	0.0909091	0	0	0.0909091	0	0.0909091	4.84	7	0	0			0
K	reg	5232.16	56.2	2023-01-18	1150	11	6	2	2	0	0	0	0	0	0	0	0	10	0.6	0.2	0.2	0	0	0	0	0	0	0	0	2.27273	3	0	0			0
L	mix	4758.43	53.6	2023-01-18	1100	10	2	2	2	0	1	0	0	0	0	0	0	7	0.285714	0.285714	0.285714	0	0.142857	0	0	0	0	0	0	3.76923	4	0	0			0
M	reg	4493.24	51.2	2023-02-04	1055	2	4	6	1	0	1	0	0	0	0	0	0	12	0.333333	0.5	0.0833333	0	0.0833333	0	0	0	0	0	0	2.66667	4	0	1		5.83	0
N	reg	4103.86	49.6	2023-01-15	940	-4	3	6	2	1	0	0	0	0	0	0	0	12	0.25	0.5	0.166667	0.0833333	0	0	0	0	0	0	0	2.88	4	1	1	16.08	17.5	1	24.42
O	mix	5276.04	54.05	2023-01-11	1205	7	4	5	2	1	1	0	0	2	0	0	0	15	0.266667	0.333333	0.133333	0.0666667	0.0666667	0	0	0.133333	0	0	0	4.41176	6	1	1	1.5	8.92	1	23.58
P	reg	5225.67	53.2	2023-02-04	930	-3	2	4	2	1	0	0	0	0	0	0	0	9	0.222222	0.444444	0.222222	0.111111	0	0	0	0	0	0	0	3.24	4	0	1		18.83	0
P+	mix	5910.28	53.8	2023-02-04	1010	-2	4	6	2	1	2	1	0	0	0	0	0	16	0.25	0.375	0.125	0.0625	0.125	0.0625	0	0	0	0	0	4.12903	6	1	1	7.92	9.67	1	14.5
Q	reg	4224.26	58	2023-01-15	1210	3	5	6	2	1	0	0	0	0	0	0	0	14	0.357143	0.428571	0.142857	0.0714286	0	0	0	0	0	0	0	2.9697	4	1	1	10.92	14.67	1	19.25
UV0	reg	4387.36	63.3	2023-02-07	955	4	6	2	4	0	1	0	0	0	0	0	1	14	0.428571	0.142857	0.285714	0	0.0714286	0	0	0	0	0	0.0714286	3.37931	5	1	0	2.25		1	2.5
UV1	mix	3776.46	61.3	2023-01-13	840	3	4	3	2	2	0	0	0	0	0	0	0	11	0.363636	0.272727	0.181818	0.181818	0	0	0	0	0	0	0	3.66667	4	1	1	23.67	26.75	0
UV2	reg	5198.42	56.65	2023-02-24	930	13	1	6	0	0	0	0	0	0	0	0	0	7	0.142857	0.857143	0	0	0	0	0	0	0	0	0	1.32432	2	0	0
UV2+	mix	5223.34	52.15	2023-02-28	955	16	5	3	2	1	2	0	0	0	0	0	0	13	0.384615	0.230769	0.153846	0.0769231	0.153846	0	0	0	0	0	0	3.93023	5	1	1	20.67	12	1	24
UV3	mix	5487.65	54	2023-01-21	1100	4	3	5	2	0	1	0	0	0	0	1	0	12	0.25	0.416667	0.166667	0	0.0833333	0	0	0	0	0.0833333	0	3.6	5	0	1		4.58	1	5.67
UV4	mix	2684.71	57.4	2023-01-21	1150	6	7	3	0	0	0	0	0	0	1	0	0	11	0.636364	0.272727	0	0	0	0	0	0	0.0909091	0	0	2.05085	3	1	1	27.92	0.5
UV4+	reg	5123.79	55.15	2023-03-02	905	15	3	6	2	0	0	0	0	0	0	0	0	11	0.272727	0.545455	0.181818	0	0	0	0	0	0	0	0	2.46939	3	0	0			0
UV5	reg	3218.82	62.6	2023-02-21	1135	18	4	2	0	1	0	0	0	1	0	0	0	8	0.5	0.25	0	0.125	0	0	0	0.125	0	0	0	2.90909	4	0	0
UV6	mix	4419.84	56.65	2023-01-09	1155	7	4	2	0	0	0	0	0	0	0	0	0	6	0.666667	0.333333	0	0	0	0	0	0	0	0	0	1.8	2	0	0
UV7	reg	3090.17	55.5	2023-02-21	1210	18	6	2	0	0	0	0	0	0	0	0	0	8	0.75	0.25	0	0	0	0	0	0	0	0	0	1.6	2	0	0
Uvcut	mix	4127.56	56.95	2023-02-21	1055	17	4	7	2	1	2	0	0	0	0	0	0	16	0.25	0.4375	0.125	0.0625	0.125	0	0	0	0	0	0	3.45946	5	1	1	6.42	11.17	1	24.17
